# Supplementary material for: High-Affinity Ratiometric Fluorescence Probe Based on 6-Amino-2,2′-Bipyridine Scaffold for Endogenous Zn2+ and Its Application to Living Cells
Source: Molecules. 2022 Feb 14;27(4):1287. doi: 10.3390/molecules27041287 (PMC8876810; doi:10.3390/molecules27041287)
Supplement: Supplementary file 1 [file molecules-27-01287-s001.zip]

Archive with 1 entries (1 files):
- molecules-1573685-supplementary.pdf
